# Supplementary material for: DrugSniper, a Tool to Exploit Loss-Of-Function Screens, Identifies CREBBP as a Predictive Biomarker of VOLASERTIB in Small Cell Lung Carcinoma (SCLC)
Source: Cancers (Basel). 2020 Jul 7;12(7):1824. doi: 10.3390/cancers12071824 (PMC7408696; doi:10.3390/cancers12071824)
Supplement: Supplementary file 1 [file cancers-12-01824-s001.zip]

Archive with 3 entries (2 files):
- cancers-835150 Supplementary layout/
- cancers-835150 Supplementary layout/cancers-835150 Supplementary Section S1-S5.docx
- cancers-835150 Supplementary layout/cancers-835150 Supplementary Table S1-S3.xlsx
