# Supplementary material for: DrugSniper, a Tool to Exploit Loss-Of-Function Screens, Identifies CREBBP as a Predictive Biomarker of VOLASERTIB in Small Cell Lung Carcinoma (SCLC)
Source: Cancers (Basel). 2020 Jul 7;12(7):1824. doi: 10.3390/cancers12071824 (PMC7408696; doi:10.3390/cancers12071824)
Supplement: Supplementary file 1 [file cancers-12-01824-s001.zip › cancers-835150 Supplementary layout/cancers-835150 Supplementary Table S1-S3.xlsx]

## Sheet: Table S1. LiteratureValidation
DRUG	MUTATION	CANCER SITE	SOURCE
Sorafenib	BRAF	SKCM	https://search.cancervariants.org/#*
ENCORAFENIB	BRAF	SKCM	https://search.cancervariants.org/#*
REGORAFENIB	BRAF	SKCM	https://search.cancervariants.org/#*
DABRAFENIB	BRAF	SKCM	https://search.cancervariants.org/#*
VEMURAFENIB	BRAF	SKCM	Kim, G., McKee, A. E., Ning, Y. M., Hazarika, M., Theoret, M., Johnson, J. R., … Pazdur, R. (2014). FDA approval summary: Vemurafenib for treatment of unresectable or metastatic melanoma with the BRAFV600E mutation mutation. Clinical Cancer Research, 20(19), 4994–5000. https://doi.org/10.1158/1078-0432.CCR-14-0776 https://search.cancervariants.org/#*
BGB	BRAF	SKCM	https://search.cancervariants.org/#*
MIDOSTAURIN	FLT3	AML	https://search.cancervariants.org/#*
QUIZARTINIB	FLT3	AML	https://search.cancervariants.org/#*
Sorafenib	FLT3	AML	https://search.cancervariants.org/#*
TANDUTINIB	FLT3	AML	https://search.cancervariants.org/#*
CRENOLANIB	FLT3	AML	https://search.cancervariants.org/#*
SUNITINIB	FLT3	AML	https://search.cancervariants.org/#*
GILTERITINIB	FLT3	AML	https://search.cancervariants.org/#*
CETUXIMAB	PIK3CA	STAD	https://search.cancervariants.org/#*
PALBOCICLIB	RB1	UCEC	https://search.cancervariants.org/#*
DS-7423	TP53	COAD	https://search.cancervariants.org/#*
GDC	TP53	CNSA-IV	https://search.cancervariants.org/#*
ETOPOSIDE	TP53	STAD	https://search.cancervariants.org/#*
Doxorubicin	TP53	STAD	https://search.cancervariants.org/#*
PACLITAXEL	TP53	STAD	https://search.cancervariants.org/#*
Olaparib	BRCA2	ALL	Hay, T., Matthews, J. R., Pietzka, L., Lau, A., Cranston, A., Nygren, A. O. H., … Clarke, A. R. (2009). Poly(ADP-ribose) polymerase-1 inhibitor treatment regresses autochthonous brca2/p53-mutant mammary tumors in vivo and delays tumor relapse in combination with carboplatin. Cancer Research, 69(9), 3850–3855. https://doi.org/10.1158/0008-5472.CAN-08-2388
Nicotinamide	BRCA2	ALL	Hay, T., Matthews, J. R., Pietzka, L., Lau, A., Cranston, A., Nygren, A. O. H., … Clarke, A. R. (2009). Poly(ADP-ribose) polymerase-1 inhibitor treatment regresses autochthonous brca2/p53-mutant mammary tumors in vivo and delays tumor relapse in combination with carboplatin. Cancer Research, 69(9), 3850–3855. https://doi.org/10.1158/0008-5472.CAN-08-2388
Niraparib	BRCA2	ALL	Hay, T., Matthews, J. R., Pietzka, L., Lau, A., Cranston, A., Nygren, A. O. H., … Clarke, A. R. (2009). Poly(ADP-ribose) polymerase-1 inhibitor treatment regresses autochthonous brca2/p53-mutant mammary tumors in vivo and delays tumor relapse in combination with carboplatin. Cancer Research, 69(9), 3850–3855. https://doi.org/10.1158/0008-5472.CAN-08-2388
NU1025	BRCA2	ALL	Hay, T., Matthews, J. R., Pietzka, L., Lau, A., Cranston, A., Nygren, A. O. H., … Clarke, A. R. (2009). Poly(ADP-ribose) polymerase-1 inhibitor treatment regresses autochthonous brca2/p53-mutant mammary tumors in vivo and delays tumor relapse in combination with carboplatin. Cancer Research, 69(9), 3850–3855. https://doi.org/10.1158/0008-5472.CAN-08-2388
Rucaparib	BRCA2	ALL	Hay, T., Matthews, J. R., Pietzka, L., Lau, A., Cranston, A., Nygren, A. O. H., … Clarke, A. R. (2009). Poly(ADP-ribose) polymerase-1 inhibitor treatment regresses autochthonous brca2/p53-mutant mammary tumors in vivo and delays tumor relapse in combination with carboplatin. Cancer Research, 69(9), 3850–3855. https://doi.org/10.1158/0008-5472.CAN-08-2388
Talazoparib	BRCA2	ALL	Hay, T., Matthews, J. R., Pietzka, L., Lau, A., Cranston, A., Nygren, A. O. H., … Clarke, A. R. (2009). Poly(ADP-ribose) polymerase-1 inhibitor treatment regresses autochthonous brca2/p53-mutant mammary tumors in vivo and delays tumor relapse in combination with carboplatin. Cancer Research, 69(9), 3850–3855. https://doi.org/10.1158/0008-5472.CAN-08-2388
Valiparib	BRCA2	ALL	Hay, T., Matthews, J. R., Pietzka, L., Lau, A., Cranston, A., Nygren, A. O. H., … Clarke, A. R. (2009). Poly(ADP-ribose) polymerase-1 inhibitor treatment regresses autochthonous brca2/p53-mutant mammary tumors in vivo and delays tumor relapse in combination with carboplatin. Cancer Research, 69(9), 3850–3855. https://doi.org/10.1158/0008-5472.CAN-08-2388
3-Methoxybenzamide	BRCA2	ALL	Hay, T., Matthews, J. R., Pietzka, L., Lau, A., Cranston, A., Nygren, A. O. H., … Clarke, A. R. (2009). Poly(ADP-ribose) polymerase-1 inhibitor treatment regresses autochthonous brca2/p53-mutant mammary tumors in vivo and delays tumor relapse in combination with carboplatin. Cancer Research, 69(9), 3850–3855. https://doi.org/10.1158/0008-5472.CAN-08-2388
DB02498	BRCA2	ALL	Hay, T., Matthews, J. R., Pietzka, L., Lau, A., Cranston, A., Nygren, A. O. H., … Clarke, A. R. (2009). Poly(ADP-ribose) polymerase-1 inhibitor treatment regresses autochthonous brca2/p53-mutant mammary tumors in vivo and delays tumor relapse in combination with carboplatin. Cancer Research, 69(9), 3850–3855. https://doi.org/10.1158/0008-5472.CAN-08-2388
DB03072	BRCA2	ALL	Hay, T., Matthews, J. R., Pietzka, L., Lau, A., Cranston, A., Nygren, A. O. H., … Clarke, A. R. (2009). Poly(ADP-ribose) polymerase-1 inhibitor treatment regresses autochthonous brca2/p53-mutant mammary tumors in vivo and delays tumor relapse in combination with carboplatin. Cancer Research, 69(9), 3850–3855. https://doi.org/10.1158/0008-5472.CAN-08-2388
DB03509	BRCA2	ALL	Hay, T., Matthews, J. R., Pietzka, L., Lau, A., Cranston, A., Nygren, A. O. H., … Clarke, A. R. (2009). Poly(ADP-ribose) polymerase-1 inhibitor treatment regresses autochthonous brca2/p53-mutant mammary tumors in vivo and delays tumor relapse in combination with carboplatin. Cancer Research, 69(9), 3850–3855. https://doi.org/10.1158/0008-5472.CAN-08-2388
DB037222	BRCA2	ALL	Hay, T., Matthews, J. R., Pietzka, L., Lau, A., Cranston, A., Nygren, A. O. H., … Clarke, A. R. (2009). Poly(ADP-ribose) polymerase-1 inhibitor treatment regresses autochthonous brca2/p53-mutant mammary tumors in vivo and delays tumor relapse in combination with carboplatin. Cancer Research, 69(9), 3850–3855. https://doi.org/10.1158/0008-5472.CAN-08-2388
DB04010	BRCA2	ALL	Hay, T., Matthews, J. R., Pietzka, L., Lau, A., Cranston, A., Nygren, A. O. H., … Clarke, A. R. (2009). Poly(ADP-ribose) polymerase-1 inhibitor treatment regresses autochthonous brca2/p53-mutant mammary tumors in vivo and delays tumor relapse in combination with carboplatin. Cancer Research, 69(9), 3850–3855. https://doi.org/10.1158/0008-5472.CAN-08-2388
DB07096	BRCA2	ALL	Hay, T., Matthews, J. R., Pietzka, L., Lau, A., Cranston, A., Nygren, A. O. H., … Clarke, A. R. (2009). Poly(ADP-ribose) polymerase-1 inhibitor treatment regresses autochthonous brca2/p53-mutant mammary tumors in vivo and delays tumor relapse in combination with carboplatin. Cancer Research, 69(9), 3850–3855. https://doi.org/10.1158/0008-5472.CAN-08-2388
DB07787	BRCA2	ALL	Hay, T., Matthews, J. R., Pietzka, L., Lau, A., Cranston, A., Nygren, A. O. H., … Clarke, A. R. (2009). Poly(ADP-ribose) polymerase-1 inhibitor treatment regresses autochthonous brca2/p53-mutant mammary tumors in vivo and delays tumor relapse in combination with carboplatin. Cancer Research, 69(9), 3850–3855. https://doi.org/10.1158/0008-5472.CAN-08-2388
DB07330	BRCA2	ALL	Hay, T., Matthews, J. R., Pietzka, L., Lau, A., Cranston, A., Nygren, A. O. H., … Clarke, A. R. (2009). Poly(ADP-ribose) polymerase-1 inhibitor treatment regresses autochthonous brca2/p53-mutant mammary tumors in vivo and delays tumor relapse in combination with carboplatin. Cancer Research, 69(9), 3850–3855. https://doi.org/10.1158/0008-5472.CAN-08-2388
MAP3K7	ATM	NSCLC	Smida, M., Fece De La Cruz, F., Kerzendorfer, C., Uras, I. Z., Mair, B., Mazouzi, A., … Nijman, S. M. B. (2016). MEK inhibitors block growth of lung tumours with mutations in ataxia-telangiectasia mutated. Nature Communications, 7, 1–13. https://doi.org/10.1038/ncomms13701
ERLOTINIB	EGFR	LUNG & OESOPHAGUS & PLEURA & PROSTATE	Raymond, E., Faivre, S., & Armand, J. P. (2000). Epidermal growth factor receptor tyrosine kinase as a target for anticancer therapy. Drugs, 60(SUPPL. 1), 15–23. https://doi.org/10.2165/00003495-200060001-00002
GEFITINIB	EGFR	LUNG & OESOPHAGUS & PLEURA & PROSTATE	Raymond, E., Faivre, S., & Armand, J. P. (2000). Epidermal growth factor receptor tyrosine kinase as a target for anticancer therapy. Drugs, 60(SUPPL. 1), 15–23. https://doi.org/10.2165/00003495-200060001-00003
DASATINIB	EGFR	LUNG & OESOPHAGUS & PLEURA & PROSTATE	Raymond, E., Faivre, S., & Armand, J. P. (2000). Epidermal growth factor receptor tyrosine kinase as a target for anticancer therapy. Drugs, 60(SUPPL. 1), 15–23. https://doi.org/10.2165/00003495-200060001-00004
EGFR-inhibitor	EGFR | TP53	ALL CO-MUTATED CELL LINES	Aggarwal, C., Davis, C. W., Mick, R., Thompson, J. C., Ahmed, S., Jeffries, S., … Langer, C. J. (2018). Influence of TP53 Mutation on Survival in Patients With Advanced EGFR -Mutant Non–Small-Cell Lung Cancer . JCO Precision Oncology, (2), 1–29. https://doi.org/10.1200/po.18.00107

## Sheet: Table S2. EssentialGenes SCLC
Drug	Gene_Ess	Percent_Ess_Sel	Percent_Ess_Rest	Expected_nCL	Observed_nCL	Enrichment	gene_biotype	Loc	Indication
NA	SKP2	0.59	0.12	3.15	13	4.13	NA	NA	NA
NA	CSE1L	0.59	0.34	7.85	13	1.66	NA	NA	NA
NA	CAB39	0.55	0.1	2.72	12	4.41	NA	NA	NA
NA	KDM1A	0.55	0.2	4.86	12	2.47	NA	NA	NA
NA	STRN4	0.5	0.18	4.27	11	2.58	NA	NA	NA
NA	FARP1	0.5	0.3	6.89	11	1.6	NA	NA	NA
Bi-2536, Cafusertib, DB06897, DB06963, DB07186, DB07789, DB08059, Gsk-461364, Hmn-214, Mk-1496, Nms-1286937, Tak-960, Volasertib	PLK1	0.5	0.34	7.58	11	1.45	Protein coding	cytoplasm, nucleus	LEUKEMIA, MYELOID, ACUTE, NEOPLASMS, MYELODYSPLASTIC SYNDROMES, OVARIAN NEOPLASMS, LYMPHOMA, NON-HODGKIN
NA	NLRX1	0.45	0.07	1.98	10	5.06	NA	NA	NA
NA	NUP107	0.45	0.11	2.83	10	3.53	NA	NA	NA
NA	UBA3	0.45	0.14	3.42	10	2.93	NA	NA	NA
NA	TFDP1	0.45	0.15	3.68	10	2.71	NA	NA	NA
NA	TUBGCP2	0.45	0.21	4.91	10	2.04	NA	NA	NA
DB07045, Forigerimod	HSPA8	0.45	0.23	5.29	10	1.89	Protein coding	nucleus, plasma membrane	NA
NA	CENPT	0.45	0.24	5.61	10	1.78	NA	NA	NA
NA	RCCD1	0.45	0.27	6.19	10	1.61	NA	NA	NA
NA	SRSF2	0.45	0.29	6.57	10	1.52	NA	NA	NA
NA	SMARCA4	0.45	0.32	7.26	10	1.38	NA	NA	NA
NA	MRPL36	0.41	0.07	1.98	9	4.56	NA	NA	NA
NA	WSB2	0.41	0.07	2.03	9	4.44	NA	NA	NA
NA	GFI1	0.41	0.14	3.36	9	2.68	NA	NA	NA
NA	STAG2	0.41	0.14	3.36	9	2.68	NA	NA	NA
NA	FBXO25	0.41	0.14	3.42	9	2.63	NA	NA	NA
NA	SMN1	0.41	0.15	3.68	9	2.44	NA	NA	NA
NA	SMN2	0.41	0.15	3.68	9	2.44	NA	NA	NA
NA	BTRC	0.41	0.16	3.74	9	2.41	NA	NA	NA
DB04141, DB04799, DB07401, DB07636, DB07763, DB08330, DB08453, FAMOXADONE, UBIQUINONE-2	CYC1	0.41	0.18	4.22	9	2.13	Protein coding	mitochondrion, nucleus	NA
NA	RAB35	0.41	0.18	4.33	9	2.08	NA	NA	NA
NA	ZNF250	0.41	0.2	4.65	9	1.94	NA	NA	NA
NA	ATP5H	0.41	0.21	4.75	9	1.89	NA	NA	NA
NA	MTX1	0.41	0.23	5.23	9	1.72	NA	NA	NA
NA	NR2C2AP	0.41	0.23	5.34	9	1.69	NA	NA	NA
NA	BET1L	0.41	0.25	5.66	9	1.59	NA	NA	NA
NA	RBM22	0.41	0.26	5.82	9	1.55	NA	NA	NA
NA	TCEB3	0.41	0.29	6.57	9	1.37	NA	NA	NA
NA	XRCC6	0.41	0.3	6.78	9	1.33	NA	NA	NA
NA	CASP8AP2	0.41	0.31	6.94	9	1.3	NA	NA	NA
NA	SUZ12	0.41	0.31	7	9	1.29	NA	NA	NA
NA	SMC1A	0.41	0.37	8.22	9	1.09	NA	NA	NA
Citric Acid	PLEKHA1	0.36	0.05	1.55	8	5.17	Protein coding	cytoplasm, plasma membrane	NA
NA	ORC1	0.36	0.06	1.66	8	4.83	NA	NA	NA
4-Hydroxy-2-Butanone, DB01712, DB01723, DB02311, DB03338, DB04012, DB08520, DB08597, Everolimus, FKB-001, Gpi-1046, GPI-1485, L-709,587, MYRISTIC ACID, Olocrolimus, Pimecrolimus, Sirolimus, Tacrolimus, Temsirolimus	FKBP1A	0.36	0.07	1.82	8	4.41	Protein coding	cytoplasm	NA
NA	TAF1D	0.36	0.07	1.87	8	4.28	NA	NA	NA
NA	MAF1	0.36	0.09	2.3	8	3.48	NA	NA	NA
NA	MARCH7	0.36	0.12	2.99	8	2.68	NA	NA	NA
NA	MRPL22	0.36	0.14	3.26	8	2.46	NA	NA	NA
NA	JAG1	0.36	0.14	3.31	8	2.42	NA	NA	NA
NA	KIF23	0.36	0.14	3.42	8	2.34	NA	NA	NA
NA	ZNF548	0.36	0.15	3.47	8	2.3	NA	NA	NA
DB01858, DB02869, DB03405, DB03456, DB03642, DB03891, DB04234, DB04244, DB04523, DB07563, DB07592, DB07593, DB07965, DB07967, DB08270, DB08287, DB08594, MIV-701, Odanacatib	CTSK	0.36	0.15	3.63	8	2.2	Protein coding	cytoplasm, extracellular	NA
NA	PRKRA	0.36	0.16	3.68	8	2.17	NA	NA	NA
NA	RAD21	0.36	0.16	3.74	8	2.14	NA	NA	NA
Ag-24322, Alvocidib, AT7519, Bms-387032, Bosutinib, CHEMBL574737, DB01888, DB02052, DB02091, DB02197, DB02297, DB02407, DB02538, DB02603, DB02647, DB02833, DB02898, DB02915, DB02963, DB02973, DB03019, DB03307, DB03365, DB03490, DB03583, DB03663, DB03737, DB03801, DB04006, DB04101, DB04186, DB04288, DB04407, DB04518, DB04607, DB06844, DB06888, DB06944, DB06948, DB06976, DB06983, DB07024, DB07054, …	CDK2	0.36	0.18	4.17	8	1.92	Protein coding	cytoplasm, nucleus	NA
NA	TAF4	0.36	0.18	4.27	8	1.87	NA	NA	NA
NA	DHX38	0.36	0.19	4.33	8	1.85	NA	NA	NA
NA	GRPEL1	0.36	0.19	4.43	8	1.81	NA	NA	NA
NA	MMS22L	0.36	0.2	4.54	8	1.76	NA	NA	NA
NA	CDK13	0.36	0.21	4.7	8	1.7	NA	NA	NA
NA	TONSL	0.36	0.21	4.7	8	1.7	NA	NA	NA
NA	ABHD12	0.36	0.21	4.75	8	1.68	NA	NA	NA
NA	PGS1	0.36	0.21	4.86	8	1.65	NA	NA	NA
NA	RNPS1	0.36	0.23	5.13	8	1.56	NA	NA	NA
NA	SMARCB1	0.36	0.24	5.39	8	1.48	NA	NA	NA
NA	NEDD8	0.36	0.25	5.61	8	1.43	NA	NA	NA
NA	PUF60	0.36	0.27	6.14	8	1.3	NA	NA	NA
NA	CIRH1A	0.36	0.28	6.19	8	1.29	NA	NA	NA
NA	PLRG1	0.36	0.31	6.83	8	1.17	NA	NA	NA
DB07108, Navitoclax, Obatoclax	BCL2L1	0.36	0.35	7.64	8	1.05	Protein coding	cytoplasm, mitochondrion	MYELODYSPLASTIC SYNDROMES, PRIMARY MYELOFIBROSIS, LEUKEMIA, LYMPHOCYTIC, CHRONIC, B-CELL, HODGKIN DISEASE, NEOPLASMS, SMALL CELL LUNG CARCINOMA
NA	QARS	0.36	0.35	7.64	8	1.05	NA	NA	NA
NA	SRSF3	0.36	0.35	7.74	8	1.03	NA	NA	NA
NA	COL7A1	0.32	0.05	1.44	7	4.86	NA	NA	NA
NA	VPS37B	0.32	0.05	1.44	7	4.86	NA	NA	NA
NA	MVD	0.32	0.07	1.76	7	3.97	NA	NA	NA
NA	SEC22C	0.32	0.07	1.92	7	3.64	NA	NA	NA
NA	EEPD1	0.32	0.08	2.08	7	3.36	NA	NA	NA
NA	MRPS33	0.32	0.08	2.08	7	3.36	NA	NA	NA
NA	NSMCE4A	0.32	0.1	2.4	7	2.91	NA	NA	NA
NA	LIMD1	0.32	0.1	2.51	7	2.79	NA	NA	NA
NA	CDC45	0.32	0.11	2.62	7	2.68	NA	NA	NA
NA	BCOR	0.32	0.11	2.67	7	2.62	NA	NA	NA
NA	CLSTN3	0.32	0.11	2.67	7	2.62	NA	NA	NA
NA	SSBP4	0.32	0.11	2.67	7	2.62	NA	NA	NA
NA	TMEM86B	0.32	0.12	2.94	7	2.38	NA	NA	NA
NA	THG1L	0.32	0.15	3.52	7	1.99	NA	NA	NA
NA	CWC15	0.32	0.15	3.58	7	1.96	NA	NA	NA
Acetylsalicylic acid, AZD 3355, DB08363	TP53	0.32	0.16	3.74	7	1.87	Protein coding	cytoplasm, endoplasmic reticulum, mitochondrion, nucleus	NA
NA	RING1	0.32	0.17	3.84	7	1.82	NA	NA	NA
DB08235, DB08236	ARPC1B	0.32	0.17	3.9	7	1.8	Protein coding	NA	NA
NA	PPP4C	0.32	0.18	4.11	7	1.7	NA	NA	NA
NA	BUB1	0.32	0.19	4.27	7	1.64	NA	NA	NA
NA	MRPS15	0.32	0.19	4.27	7	1.64	NA	NA	NA
NA	MYT1	0.32	0.21	4.7	7	1.49	NA	NA	NA
NA	SMC3	0.32	0.21	4.7	7	1.49	NA	NA	NA
NA	RBX1	0.32	0.21	4.81	7	1.46	NA	NA	NA
AUROVERTIN B, DB07384, DB08629, PICEATANNOL, Quercetin	ATP5C1	0.32	0.22	4.97	7	1.41	Protein coding	mitochondrion	NA
NA	SF3B3	0.32	0.22	5.02	7	1.39	NA	NA	NA
NA	HSPA9	0.32	0.24	5.34	7	1.31	NA	NA	NA
NA	PSMD6	0.32	0.24	5.34	7	1.31	NA	NA	NA
NA	CTNNBL1	0.32	0.25	5.5	7	1.27	NA	NA	NA
NA	POLR2F	0.32	0.25	5.5	7	1.27	NA	NA	NA
NA	ARID1A	0.32	0.25	5.61	7	1.25	NA	NA	NA
DB07766	CDK16	0.32	0.25	5.66	7	1.24	Protein coding	cytoplasm, plasma membrane	NA
NA	TAF8	0.32	0.26	5.82	7	1.2	NA	NA	NA
NA	UBL5	0.32	0.26	5.87	7	1.19	NA	NA	NA
NA	CCNK	0.32	0.29	6.41	7	1.09	NA	NA	NA
NA	DDX3X	0.32	0.29	6.51	7	1.07	NA	NA	NA
NA	HSPE1	0.32	0.31	6.73	7	1.04	NA	NA	NA
NA	ATP6V0C	0.32	0.31	6.89	7	1.02	NA	NA	NA
NA	FAHD2CP	0.27	0.02	0.69	6	8.64	NA	NA	NA
Agmatine, Moxonidine, Tizanidine	NISCH	0.27	0.03	0.85	6	7.02	Protein coding	plasma membrane	NA
NA	ZNF500	0.27	0.03	1.01	6	5.91	NA	NA	NA
NA	DUSP19	0.27	0.04	1.17	6	5.11	NA	NA	NA
NA	MRPS17	0.27	0.04	1.17	6	5.11	NA	NA	NA
NA	COQ4	0.27	0.04	1.23	6	4.89	NA	NA	NA
NA	PHF6	0.27	0.04	1.23	6	4.89	NA	NA	NA
NA	TOMM20	0.27	0.05	1.44	6	4.16	NA	NA	NA
NA	WSB1	0.27	0.06	1.55	6	3.87	NA	NA	NA
NA	NIP7	0.27	0.07	1.71	6	3.51	NA	NA	NA
NA	CDK11B	0.27	0.08	1.98	6	3.04	NA	NA	NA
NA	LRP3	0.27	0.09	2.14	6	2.81	NA	NA	NA
DB03461, DB07768, NADH, Ursodeoxycholic acid	AKR1C2	0.27	0.09	2.19	6	2.74	Protein coding	cytoplasm	NA
NA	ATF5	0.27	0.09	2.24	6	2.68	NA	NA	NA
CBZ-LEU-LEU-TYR-CH2F, DB04276, DB07627	CAPN1	0.27	0.1	2.4	6	2.5	Protein coding	cytoplasm, mitochondrion, plasma membrane	NA
Anisomycin, DB02494, DB04865, Puromycin	RPL3	0.27	0.1	2.46	6	2.44	Protein coding	cytoplasm, nucleus	NA
NA	RRP12	0.27	0.1	2.46	6	2.44	NA	NA	NA
NA	SMNDC1	0.27	0.1	2.46	6	2.44	NA	NA	NA
NA	AIG1	0.27	0.11	2.51	6	2.39	NA	NA	NA
NA	SLC29A4	0.27	0.11	2.51	6	2.39	NA	NA	NA
Cholic Acid, N-Formylmethionine	COX4I1	0.27	0.11	2.62	6	2.29	Protein coding	mitochondrion, nucleus	NA
DB04141, DB04799, DB07401, DB07763, DB08330, DB08453, FAMOXADONE, UBIQUINONE-2	UQCRC2	0.27	0.11	2.67	6	2.25	Protein coding	mitochondrion	NA
NA	ACOT8	0.27	0.12	2.83	6	2.12	NA	NA	NA
NA	MRPL23	0.27	0.13	3.1	6	1.94	NA	NA	NA
NA	ATP5J2	0.27	0.15	3.42	6	1.76	NA	NA	NA
NA	RANBP1	0.27	0.15	3.47	6	1.73	NA	NA	NA
NA	RPL21	0.27	0.15	3.47	6	1.73	NA	NA	NA
NA	ATP5O	0.27	0.16	3.68	6	1.63	NA	NA	NA
Mocetinostat	HDAC11	0.27	0.16	3.68	6	1.63	Protein coding	nucleus, plasma membrane	HODGKIN DISEASE, LYMPHOMA, LEUKEMIA, LYMPHOCYTIC, CHRONIC, B-CELL, CARCINOMA
NA	MCM3AP	0.27	0.16	3.74	6	1.61	NA	NA	NA
NA	AGBL4	0.27	0.18	4	6	1.5	NA	NA	NA
NA	ZNF189	0.27	0.18	4	6	1.5	NA	NA	NA
NA	RPLP2	0.27	0.18	4.06	6	1.48	NA	NA	NA
NA	NPTN	0.27	0.18	4.17	6	1.44	NA	NA	NA
NA	TAF10	0.27	0.19	4.22	6	1.42	NA	NA	NA
NA	FBXW7	0.27	0.19	4.27	6	1.4	NA	NA	NA
NA	CDH8	0.27	0.19	4.33	6	1.39	NA	NA	NA
NA	ERCC2	0.27	0.19	4.33	6	1.39	NA	NA	NA
NA	RPS17	0.27	0.19	4.38	6	1.37	NA	NA	NA
NA	THOC3	0.27	0.19	4.38	6	1.37	NA	NA	NA
NA	UXT	0.27	0.2	4.49	6	1.34	NA	NA	NA
NA	POLR2G	0.27	0.21	4.59	6	1.31	NA	NA	NA
NA	SRSF7	0.27	0.21	4.59	6	1.31	NA	NA	NA
NA	GLYR1	0.27	0.21	4.7	6	1.28	NA	NA	NA
DB04395, MP470	RAD51	0.27	0.21	4.7	6	1.28	Protein coding	cytoplasm, mitochondrion, nucleus	NA
3-Fluorotyrosine, Benzylsulfinic Acid	SOD2	0.27	0.21	4.7	6	1.28	Protein coding	cytoplasm, mitochondrion	NA
NA	DNAJA3	0.27	0.21	4.75	6	1.26	NA	NA	NA
Me-344, Metformin, NADH, Nv-128	NDUFAB1	0.27	0.21	4.75	6	1.26	Protein coding	mitochondrion	NA
Aconitate Ion, DB03964, DB04072, Isocitric Acid, Tricarballylic Acid	ACO2	0.27	0.22	4.86	6	1.23	Protein coding	mitochondrion, nucleus	NA
NA	BCLAF1	0.27	0.22	4.97	6	1.21	NA	NA	NA
NA	RPS6	0.27	0.23	5.07	6	1.18	NA	NA	NA
NA	UBE2I	0.27	0.23	5.13	6	1.17	NA	NA	NA
NA	SNRNP25	0.27	0.23	5.18	6	1.16	NA	NA	NA
NA	UNC13B	0.27	0.23	5.18	6	1.16	NA	NA	NA
NA	NUTF2	0.27	0.24	5.23	6	1.15	NA	NA	NA
NA	CKAP5	0.27	0.24	5.39	6	1.11	NA	NA	NA
NA	SCAP	0.27	0.24	5.39	6	1.11	NA	NA	NA
NA	CBLL1	0.27	0.25	5.45	6	1.1	NA	NA	NA
DB04315	RAN	0.27	0.25	5.45	6	1.1	Protein coding	cytoplasm, nucleus	NA
NA	RPL7A	0.27	0.25	5.45	6	1.1	NA	NA	NA
NA	FLNA	0.27	0.25	5.55	6	1.08	NA	NA	NA
NA	DPF2	0.27	0.26	5.71	6	1.05	NA	NA	NA
NA	WDR33	0.27	0.27	5.93	6	1.01	NA	NA	NA
NA	ZNF395	0.23	0.01	0.48	5	10.4	NA	NA	NA
NA	SREBF2	0.23	0.02	0.64	5	7.8	NA	NA	NA
NA	PICALM	0.23	0.03	0.8	5	6.24	NA	NA	NA
Meta Vanadate	CKS1B	0.23	0.03	0.85	5	5.85	Protein coding	NA	NA
NA	ZWINT	0.23	0.03	0.85	5	5.85	NA	NA	NA
NA	AMOTL2	0.23	0.03	0.91	5	5.51	NA	NA	NA
NA	ARHGDIA	0.23	0.04	1.01	5	4.93	NA	NA	NA
NA	LHFPL5	0.23	0.04	1.01	5	4.93	NA	NA	NA
NA	AMER1	0.23	0.04	1.12	5	4.46	NA	NA	NA
NA	DERL3	0.23	0.04	1.12	5	4.46	NA	NA	NA
NA	KLC1	0.23	0.04	1.12	5	4.46	NA	NA	NA
NA	PLEKHB1	0.23	0.04	1.17	5	4.26	NA	NA	NA
NA	C6orf52	0.23	0.05	1.33	5	3.75	NA	NA	NA
NA	MLLT3	0.23	0.05	1.33	5	3.75	NA	NA	NA
NA	SMARCD1	0.23	0.05	1.33	5	3.75	NA	NA	NA
NA	CLUH	0.23	0.05	1.39	5	3.6	NA	NA	NA
NA	SENP1	0.23	0.05	1.39	5	3.6	NA	NA	NA
NA	FASTKD2	0.23	0.06	1.44	5	3.47	NA	NA	NA
Coenzyme A, DB08186, DB08291	KAT2B	0.23	0.06	1.44	5	3.47	Protein coding	nucleus	NA
DB02831, DB03461, Isopropyl Alcohol	DCXR	0.23	0.06	1.5	5	3.34	Protein coding	nucleus, plasma membrane	NA
NA	SH2D6	0.23	0.06	1.5	5	3.34	NA	NA	NA
NA	YY2	0.23	0.06	1.5	5	3.34	NA	NA	NA
NA	ELOVL2	0.23	0.06	1.55	5	3.23	NA	NA	NA
L-Asparagine, L-Histidine	SLC38A3	0.23	0.06	1.6	5	3.12	Protein coding	plasma membrane	NA
NA	DFNB31	0.23	0.07	1.66	5	3.02	NA	NA	NA
ATOSIBAN, Barusiban, Carbetocin, Epelsiban, Fe 202767, Oxytocin, Relcovaptan, Retosiban	OXTR	0.23	0.07	1.66	5	3.02	Protein coding	plasma membrane	NA
NA	SLC17A5	0.23	0.07	1.76	5	2.84	NA	NA	NA
NA	TLK2	0.23	0.07	1.76	5	2.84	NA	NA	NA
NA	KCNH3	0.23	0.07	1.82	5	2.75	NA	NA	NA
DB02542	UBB	0.23	0.07	1.82	5	2.75	Protein coding	mitochondrion, nucleus, plasma membrane	NA
NA	DMAP1	0.23	0.08	1.98	5	2.53	NA	NA	NA
NA	SLC39A3	0.23	0.08	1.98	5	2.53	NA	NA	NA
DB07656, GMX1777, Teglarinad	NAMPT	0.23	0.08	2.03	5	2.46	Protein coding	cytoplasm, nucleus	NA
NA	BRMS1	0.23	0.09	2.08	5	2.4	NA	NA	NA
NA	USP40	0.23	0.09	2.08	5	2.4	NA	NA	NA
NA	CYBA	0.23	0.09	2.14	5	2.34	NA	NA	NA
NA	E2F3	0.23	0.09	2.14	5	2.34	NA	NA	NA
NA	INPPL1	0.23	0.09	2.14	5	2.34	NA	NA	NA
L-Leucine	LARS2	0.23	0.09	2.14	5	2.34	Protein coding	mitochondrion	NA
NA	UHRF1	0.23	0.09	2.14	5	2.34	NA	NA	NA
NA	CCDC28A	0.23	0.09	2.19	5	2.28	NA	NA	NA
NA	POLG	0.23	0.09	2.19	5	2.28	NA	NA	NA
NA	CAMKK1	0.23	0.09	2.24	5	2.23	NA	NA	NA
DB07608	DYRK1A	0.23	0.09	2.24	5	2.23	Protein coding	nucleus	NA
4-Androstenedione, Androstanedione, DB03461, Dihydrotestosterone, EM-1745, Equilin, NADH, Prasterone	HSD17B1	0.23	0.09	2.24	5	2.23	Protein coding	cytoplasm	NA
NA	CASC5	0.23	0.1	2.3	5	2.18	NA	NA	NA
NA	CLP1	0.23	0.1	2.3	5	2.18	NA	NA	NA
NA	ASAH1	0.23	0.1	2.4	5	2.08	NA	NA	NA
NA	MBOAT7	0.23	0.11	2.46	5	2.04	NA	NA	NA
NA	TRIM35	0.23	0.11	2.51	5	1.99	NA	NA	NA
NA	ZNF367	0.23	0.11	2.51	5	1.99	NA	NA	NA
NA	HCFC2	0.23	0.11	2.62	5	1.91	NA	NA	NA
NA	IRX3	0.23	0.11	2.62	5	1.91	NA	NA	NA
DB03413, DB04685	DUT	0.23	0.12	2.67	5	1.87	Protein coding	mitochondrion, nucleus	NA
NA	MRPL21	0.23	0.12	2.67	5	1.87	NA	NA	NA
NA	SERBP1	0.23	0.12	2.67	5	1.87	NA	NA	NA
NA	SLBP	0.23	0.12	2.67	5	1.87	NA	NA	NA
Selinexor	XPO1	0.23	0.12	2.78	5	1.8	Protein coding	cytoplasm, nucleus	LIPOSARCOMA, SMALL CELL LUNG CARCINOMA, LYMPHOMA, LARGE B-CELL, DIFFUSE, PROSTATIC NEOPLASMS, T-CELL, CUTANEOUS, MELANOMA, MYELODYSPLASTIC SYNDROMES, GLIOBLASTOMA, CARCINOMA, SQUAMOUS CELL, NEOPLASMS, DIABETIC FOOT, BREAST NEOPLASMS, LEUKEMIA, MYELOID, ACUTE
NA	EIF3J	0.23	0.12	2.83	5	1.77	NA	NA	NA
NA	ATP6V1E1	0.23	0.13	2.88	5	1.73	NA	NA	NA
NA	EFNB1	0.23	0.13	2.88	5	1.73	NA	NA	NA
NA	GNB2L1	0.23	0.13	2.88	5	1.73	NA	NA	NA
NA	IRAK1	0.23	0.13	2.88	5	1.73	NA	NA	NA
NA	TRIM28	0.23	0.13	2.94	5	1.7	NA	NA	NA
NA	DENND4A	0.23	0.13	2.99	5	1.67	NA	NA	NA
Pegpleranib Sodium	PDGFB	0.23	0.13	2.99	5	1.67	Protein coding	cytoplasm, extracellular	MACULAR DEGENERATION
Anisomycin, DB02494, Puromycin	RPL8	0.23	0.13	2.99	5	1.67	Protein coding	cytoplasm	NA
CTS-21166, DB06930, DB07019, DB07089, DB07110, DB07175, DB07206, DB07245, DB07281, DB07284, DB07303, DB07345, DB07346, DB07415, DB07519, DB07535, DB07573, DB07734, DB07735, DB07736, DB07737, DB07738, DB07874, DB07993, DB07994, DB08749, Elenbecestat, MK-8931, MMI-175	BACE1	0.23	0.14	3.1	5	1.61	Protein coding	Golgi apparatus, plasma membrane	NA
Azd-6738, BERZOSERTIB, Vx-970	ATR	0.23	0.14	3.15	5	1.59	Protein coding	Golgi apparatus	CARCINOMA, NON-SMALL-CELL LUNG, NEOPLASMS
D-tartaric acid	DDX6	0.23	0.14	3.15	5	1.59	Protein coding	cytoplasm	NA
NA	KAT8	0.23	0.15	3.31	5	1.51	NA	NA	NA
NA	SRXN1	0.23	0.15	3.31	5	1.51	NA	NA	NA
AMD-070, Bkt140, Burixafor, Ctce-9908, Framycetin, Msx-122, Plerixafor, Pol6326	CXCR4	0.23	0.15	3.42	5	1.46	Protein coding	cytoplasm, plasma membrane	NA
N-Formylmethionine	CLPP	0.23	0.15	3.47	5	1.44	Protein coding	mitochondrion	NA
NA	EP400	0.23	0.16	3.52	5	1.42	NA	NA	NA
NA	ZNF559-ZNF177	0.23	0.16	3.58	5	1.4	NA	NA	NA
NA	CUL1	0.23	0.16	3.63	5	1.38	NA	NA	NA
PCK3145	RPSA	0.23	0.16	3.63	5	1.38	Protein coding	cytoplasm, nucleus, plasma membrane	NA
NA	RHEBL1	0.23	0.16	3.68	5	1.36	NA	NA	NA
NA	ZMYND8	0.23	0.16	3.68	5	1.36	NA	NA	NA
Glutathione	GPX4	0.23	0.17	3.74	5	1.34	Protein coding	mitochondrion, nucleus	NA
NA	HOXD10	0.23	0.17	3.74	5	1.34	NA	NA	NA
NA	SMC5	0.23	0.17	3.74	5	1.34	NA	NA	NA
NA	BPTF	0.23	0.17	3.79	5	1.32	NA	NA	NA
NA	MOCS2	0.23	0.17	3.79	5	1.32	NA	NA	NA
NA	CDC20	0.23	0.17	3.84	5	1.3	NA	NA	NA
NA	NOL8	0.23	0.17	3.84	5	1.3	NA	NA	NA
NA	NIPBL	0.23	0.17	3.9	5	1.28	NA	NA	NA
NA	CCT5	0.23	0.18	3.95	5	1.27	NA	NA	NA
NA	ICT1	0.23	0.18	3.95	5	1.27	NA	NA	NA
NA	NSMCE1	0.23	0.18	3.95	5	1.27	NA	NA	NA
NA	SCD	0.23	0.18	3.95	5	1.27	NA	NA	NA
NA	AFAP1L1	0.23	0.18	4	5	1.25	NA	NA	NA
NA	DDX19A	0.23	0.18	4	5	1.25	NA	NA	NA
NA	ZSCAN21	0.23	0.18	4	5	1.25	NA	NA	NA
NA	MTMR11	0.23	0.18	4.06	5	1.23	NA	NA	NA
NA	RGS10	0.23	0.18	4.06	5	1.23	NA	NA	NA
NA	NOL6	0.23	0.18	4.11	5	1.22	NA	NA	NA
NA	NUP133	0.23	0.18	4.11	5	1.22	NA	NA	NA
NA	CHAF1A	0.23	0.19	4.33	5	1.16	NA	NA	NA
NA	INCA1	0.23	0.2	4.38	5	1.14	NA	NA	NA
NA	USP9X	0.23	0.2	4.38	5	1.14	NA	NA	NA
NA	DLST	0.23	0.21	4.7	5	1.06	NA	NA	NA
Citric Acid, DB03685, Uridine	LSM6	0.23	0.22	4.81	5	1.04	Protein coding	NA	NA
NA	SNRPD2	0.23	0.22	4.91	5	1.02	NA	NA	NA
NA	DHX9	0.23	0.23	4.97	5	1.01	NA	NA	NA
NA	WFS1	0.23	0.23	4.97	5	1.01	NA	NA	NA

## Sheet: Table S3. PredictedBmrkrs SCLC
Drug	Protein Target	Mutation Biomarker	Variation in Essentiality	t-score	P.Value	Local FDR	Biologically related	Variation in Essentiality of the non selected CLs	t-score of the non selected CLs	P.Value of the non selected CLs
Bi-2536, Cafusertib, DB06897, DB06963, DB07186, DB07789, DB08059, Gsk-461364, Hmn-214, Mk-1496, Nms-1286937, Tak-960, Volasertib	PLK1	CREBBP	-3.9	-3.52	1.45e-03	0.15	1	-0.14	-0.21	0.84
NA	SMARCA4	CREBBP	-7.33	-3.21	3.20e-03	0.19	1	-0.02	-0.02	0.98
NA	YY2	TRRAP	3.34	4.09	3.19e-04	0.2	1	0.11	0.45	0.65
NA	SMARCB1	CREBBP	-3.66	-2.96	6.08e-03	0.22	1	1.54	3.3	0
NA	XRCC6	CREBBP	-3.95	-2.9	7.05e-03	0.22	1	0.61	1.1	0.27
NA	RANBP1	TPR	-3.83	-3.68	9.26e-04	0.28	1	0	0	1
NA	SMARCA4	NPM1	4.35	2.07	4.73e-02	0.42	1	0.78	1.53	0.13
NA	KDM1A	SMARCA4	3.73	2.41	2.26e-02	0.43	1	0.76	1.72	0.09
NA	RAD21	TRRAP	-3.42	-3.48	1.61e-03	0.46	1	-0.34	-0.89	0.37
NA	CDC45	RB1	-3.03	-2.93	6.50e-03	0.46	1	-1.1	-2.92	0
NA	UBE2I	RB1	3.47	2.82	8.67e-03	0.47	1	0.51	0.86	0.39
Ag-24322, Alvocidib, AT7519, Bms-387032, Bosutinib, CHEMBL574737, DB01888, DB02052, DB02091, DB02197, DB02297, DB02407, DB02538, DB02603, DB02647, DB02833, DB02898, DB02915, DB02963, DB02973, DB03019, DB03307, DB03365, DB03490, DB03583, DB03663, DB03737, DB03801, DB04006, DB04101, DB04186, DB04288, DB04407, DB04518, DB04607, DB06844, DB06888, DB06944, DB06948, DB06976, DB06983, DB07024, DB07054, …	CDK2	EPHA5	-3.53	-2.66	1.26e-02	0.47	1	-0.66	-1.76	0.08
NA	ZNF548	PRKG1	-2.82	-2.12	4.29e-02	0.48	1	0.25	0.85	0.4
NA	RPS6	TTBK1	3.46	2.17	3.82e-02	0.49	1	0.3	0.87	0.38
NA	ZNF189	FLT1	-2.45	-2.12	4.26e-02	0.5	1	-0.62	-1.35	0.18
NA	CLSTN3	EPHB6	-2.06	-3.03	5.12e-03	0.5	1	-0.38	-1.6	0.11
NA	SMC5	PTEN	-4.06	-2.57	1.57e-02	0.51	1	-0.21	-0.62	0.54
DB02542	UBB	RB1	-2.37	-2.42	2.20e-02	0.53	1	-0.67	-2.05	0.04
NA	ZNF548	AAK1	3.35	2.88	7.35e-03	0.53	1	0.11	0.57	0.57
NA	YY2	EPHB6	2.8	2.86	7.74e-03	0.54	1	-0.29	-1.24	0.21
NA	CHAF1A	RB1	2.15	2.31	2.85e-02	0.56	1	-0.42	-0.85	0.4
NA	TFDP1	RB1	-3.04	-2.24	3.28e-02	0.58	1	-0.92	-2.03	0.04
Ag-24322, Alvocidib, AT7519, Bms-387032, Bosutinib, CHEMBL574737, DB01888, DB02052, DB02091, DB02197, DB02297, DB02407, DB02538, DB02603, DB02647, DB02833, DB02898, DB02915, DB02963, DB02973, DB03019, DB03307, DB03365, DB03490, DB03583, DB03663, DB03737, DB03801, DB04006, DB04101, DB04186, DB04288, DB04407, DB04518, DB04607, DB06844, DB06888, DB06944, DB06948, DB06976, DB06983, DB07024, DB07054, …	CDK2	ATM	-3.83	-2.93	6.55e-03	0.6	1	-0.55	-1.28	0.2
NA	CAB39	PTEN	2.68	2.21	3.55e-02	0.62	1	-0.38	-1.48	0.14
NA	NUP107	EIF4E	2.45	2.44	2.10e-02	0.62	1	0.34	1.3	0.2
NA	CKAP5	TEC	-3.94	-2.54	1.68e-02	0.64	1	0.22	0.79	0.43
NA	RAD21	EPHB6	-3.01	-2.47	1.97e-02	0.68	1	-0.38	-1.09	0.28
Ag-24322, Alvocidib, AT7519, Bms-387032, Bosutinib, CHEMBL574737, DB01888, DB02052, DB02091, DB02197, DB02297, DB02407, DB02538, DB02603, DB02647, DB02833, DB02898, DB02915, DB02963, DB02973, DB03019, DB03307, DB03365, DB03490, DB03583, DB03663, DB03737, DB03801, DB04006, DB04101, DB04186, DB04288, DB04407, DB04518, DB04607, DB06844, DB06888, DB06944, DB06948, DB06976, DB06983, DB07024, DB07054, …	CDK2	AURKC	-3.56	-2.35	2.57e-02	0.69	1	-0.09	-0.3	0.77
